# Supplementary material for: Real-World Results from Combined Screening for Monogenic Genomic Health Risks and Reproductive Risks in 300 Adults
Source: J Pers Med. 2022 Nov 28;12(12):1962. doi: 10.3390/jpm12121962 (PMC9782229; doi:10.3390/jpm12121962)
Supplement: Supplementary file 1 [file jpm-12-01962-s001.zip]

Archive with 1 entries (1 files):
- jpm-1983119-supplementary.pdf
